# Supplementary material for: Role of Menopausal Transition and Physical Activity in Loss of Lean and Muscle Mass: A Follow-Up Study in Middle-Aged Finnish Women
Source: J Clin Med. 2020 May 23;9(5):1588. doi: 10.3390/jcm9051588 (PMC7290663; doi:10.3390/jcm9051588)
Supplement: Supplementary file 1 [file jcm-09-01588-s001.zip]

Archive with 6 entries (6 files):
- S1_JCM.docx
- S2_JCM.docx
- S3_JCM.docx
- S4_JCM.docx
- S5_JCM.docx
- S6_JCM.docx
